# Supplementary material for: 2,4-Dinitro-1-phenoxy­benzene
Source: Acta Crystallogr Sect E Struct Rep Online. 2010 Jan 20;66(Pt 2):o415. doi: 10.1107/S1600536810001911 (PMC2979788; doi:10.1107/S1600536810001911)
Supplement: Supplementary file 1 [file e-66-0o415-sup1.cif]

##############################################################################
###                                                                        ###
###        Electronic paper (Acta Crystallographica Section E)             ###
###                                                                        ###
##############################################################################
#                                                                            #
# This CIF contains the data in a paper accepted for publication in Acta     #
# Crystallographica Section E. It conforms to the requirements of Notes      #
# for Authors for Section E, and has been peer reviewed under the auspices   #
# of the IUCr Commission on Journals.                                        #
#                                                                            #
# Full details of the Crystallographic Information File format               #
# are given in the paper "The Crystallographic Information File (CIF):       #
# a New Standard Archive File for Crystallography" by S. R. Hall, F. H.      #
# Allen and I. D. Brown [Acta Cryst. (1991), A47, 655-685].                  #
#                                                                            #
# The current version of the core CIF dictionary is obtainable from          #
# ftp://ftp.iucr.org/pub/cif_core.dic. The current version number is 2.4.    #
#                                                                            #
# Software is freely available for graphical display of the structure(s) in  #
# this CIF.  For information consult the CIF home page http://www.iucr.org/  #
# cif/home.html                                                              #
#                                                                            #
# This file may be used for bona fide research purposes within the           #
# scientific community so long as proper attribution is given to the journal # 
# article from which it was obtained.                                        #
#                                                                            #
##############################################################################
                                             
data_I
_audit_creation_method     SHELXL-97
_chemical_name_systematic     2,4-Dinitro-1-phenoxybenzene
_chemical_name_common     ?
_chemical_formula_moiety     'C12 H8 N2 O5'
_chemical_formula_sum     'C12 H8 N2 O5'
_chemical_formula_iupac     'C12 H8 N2 O5'
_chemical_formula_weight     260.20
_chemical_melting_point     ?
_symmetry_cell_setting     orthorhombic
_symmetry_space_group_name_H-M     'P n m a'
_symmetry_space_group_name_Hall     '-P 2ac 2n'
loop_
    _symmetry_equiv_pos_as_xyz
    'x, y, z'
    '-x+1/2, -y, z+1/2'
    'x+1/2, -y+1/2, -z+1/2'
    '-x, y+1/2, -z'
    '-x, -y, -z'
    'x-1/2, y, -z-1/2'
    '-x-1/2, y-1/2, z-1/2'
    'x, -y-1/2, z'
_cell_length_a     21.012(13)
_cell_length_b     6.917(4)
_cell_length_c     8.211(5)
_cell_angle_alpha     90.00
_cell_angle_beta     90.00
_cell_angle_gamma     90.00
_cell_volume     1193.4(12)
_cell_formula_units_Z     4
_cell_measurement_reflns_used     1105
_cell_measurement_theta_min     2.650
_cell_measurement_theta_max     21.444
_cell_measurement_temperature     298(2)
_exptl_crystal_description     block
_exptl_crystal_colour     red
_exptl_crystal_size_max     0.50
_exptl_crystal_size_mid     0.47
_exptl_crystal_size_min     0.45
_exptl_crystal_density_diffrn     1.448
_exptl_crystal_density_meas     ?
_exptl_crystal_density_method     'not measured'
_exptl_crystal_F_000     536
_exptl_absorpt_coefficient_mu     0.116
_exptl_absorpt_correction_type     multi-scan
_exptl_absorpt_process_details     '(SADABS; Sheldrick, 1996)'
_exptl_absorpt_correction_T_min     0.9445
_exptl_absorpt_correction_T_max     0.9498
_exptl_special_details     ?
_diffrn_ambient_temperature     298(2)
_diffrn_radiation_type     MoK\a
_diffrn_radiation_wavelength     0.71073
_diffrn_radiation_source     'fine-focus sealed tube'
_diffrn_radiation_monochromator     graphite
_diffrn_measurement_device_type     'Bruker SMART APEX CCD area-detector'
_diffrn_measurement_method     '\f and \w scans'
_diffrn_detector_area_resol_mean     ?
_diffrn_reflns_number     5246
_diffrn_reflns_av_R_equivalents     0.0693
_diffrn_reflns_av_sigmaI/netI     0.0365
_diffrn_reflns_theta_min     1.94
_diffrn_reflns_theta_max     25.01
_diffrn_reflns_theta_full     25.01
_diffrn_measured_fraction_theta_max     1.000
_diffrn_measured_fraction_theta_full     1.000
_diffrn_reflns_limit_h_min     -23
_diffrn_reflns_limit_h_max     25
_diffrn_reflns_limit_k_min     -8
_diffrn_reflns_limit_k_max     8
_diffrn_reflns_limit_l_min     -5
_diffrn_reflns_limit_l_max     9
_diffrn_standards_number     ?
_diffrn_standards_interval_count     ?
_diffrn_standards_interval_time     ?
_diffrn_standards_decay_%     ?
_refine_special_details     ?
_reflns_number_total     1150
_reflns_number_gt     639
_reflns_threshold_expression     I>2\s(I)
_refine_ls_structure_factor_coef     Fsqd
_refine_ls_matrix_type     full
_refine_ls_R_factor_all     0.1071
_refine_ls_R_factor_gt     0.0656
_refine_ls_wR_factor_gt     0.1779
_refine_ls_wR_factor_ref     0.2196
_refine_ls_goodness_of_fit_ref     1.031
_refine_ls_restrained_S_all     1.138
_refine_ls_number_reflns     1150
_refine_ls_number_parameters     117
_refine_ls_number_restraints     16
_refine_ls_number_constraints     0
_refine_ls_hydrogen_treatment     constr
_refine_ls_weighting_scheme     calc
_refine_ls_weighting_details
         'calc w=1/[\s^2^(Fo^2^)+(0.1048P)^2^+0.4983P] where P=(Fo^2^+2Fc^2^)/3'
_atom_sites_solution_hydrogens     geom
_atom_sites_solution_primary     direct
_atom_sites_solution_secondary     difmap
_refine_ls_shift/su_max     0.000
_refine_ls_shift/su_mean     0.000
_refine_diff_density_max     0.303
_refine_diff_density_min     -0.199
_refine_ls_extinction_method     'SHELXL97 (Sheldrick, 2008)'
_refine_ls_extinction_coef     0.023(6)
_refine_ls_extinction_expression
                                  'Fc^*^=kFc[1+0.001xFc^2^\l^3^/sin(2\q)]^-1/4^'
loop_
    _atom_type_symbol
    _atom_type_description
    _atom_type_scat_dispersion_real
    _atom_type_scat_dispersion_imag
    _atom_type_scat_source
    'C' 'C' 0.0033 0.0016
                         'International Tables Vol C Tables 4.2.6.8 and 6.1.1.4'
    'H' 'H' 0.0000 0.0000
                         'International Tables Vol C Tables 4.2.6.8 and 6.1.1.4'
    'O' 'O' 0.0106 0.0060
                         'International Tables Vol C Tables 4.2.6.8 and 6.1.1.4'
    'N' 'N' 0.0061 0.0033
                         'International Tables Vol C Tables 4.2.6.8 and 6.1.1.4'
_computing_data_collection     'SMART (Siemens, 1996)'
_computing_cell_refinement     'SAINT (Siemens, 1996)'
_computing_data_reduction     'SAINT (Siemens, 1996)'
_computing_structure_solution     'SHELXS97 (Sheldrick, 2008)'
_computing_structure_refinement     'SHELXL97 (Sheldrick, 2008)'
_computing_molecular_graphics     'SHELXTL (Sheldrick, 2008)'
_computing_publication_material     'SHELXTL (Sheldrick, 2008)'
loop_
    _atom_site_type_symbol
    _atom_site_label
    _atom_site_fract_x
    _atom_site_fract_y
    _atom_site_fract_z
    _atom_site_U_iso_or_equiv
    _atom_site_adp_type
    _atom_site_calc_flag
    _atom_site_refinement_flags
    _atom_site_occupancy
    _atom_site_disorder_assembly
    _atom_site_disorder_group
    N N1 0.4600(2) 0.2500 0.9620(5) 0.0970(18) Uani d SDU 1 . .
    N N2 0.5869(2) 0.2500 0.4695(6) 0.0782(13) Uani d S 1 . .
    O O1 0.35033(13) 0.2500 0.7731(4) 0.0844(13) Uani d S 1 . .
    O O2 0.4181(2) 0.3065(14) 1.0352(6) 0.120(3) Uani d PDU 0.50 . .
    O O3 0.5041(3) 0.1576(11) 1.0291(7) 0.146(3) Uani d PDU 0.50 . .
    O O4 0.63351(19) 0.2500 0.5549(6) 0.1135(17) Uani d S 1 . .
    O O5 0.5895(2) 0.2500 0.3233(6) 0.1127(16) Uani d S 1 . .
    C C1 0.4064(2) 0.2500 0.6926(6) 0.0600(13) Uani d S 1 . .
    C C2 0.4620(2) 0.2500 0.7843(5) 0.0597(13) Uani d S 1 . .
    C C3 0.5208(2) 0.2500 0.7124(6) 0.0641(13) Uani d S 1 . .
    H H3 0.5577 0.2500 0.7752 0.077 Uiso calc SR 1 . .
    C C4 0.5240(2) 0.2500 0.5464(6) 0.0590(12) Uani d S 1 . .
    C C5 0.4704(2) 0.2500 0.4509(6) 0.0633(13) Uani d S 1 . .
    H H5 0.4738 0.2500 0.3380 0.076 Uiso calc SR 1 . .
    C C6 0.4115(2) 0.2500 0.5237(6) 0.0662(14) Uani d S 1 . .
    H H6 0.3750 0.2500 0.4598 0.079 Uiso calc SR 1 . .
    C C7 0.2935(2) 0.2500 0.6851(6) 0.0691(15) Uani d SD 1 . .
    C C8 0.26597(18) 0.4227(7) 0.6495(5) 0.0960(14) Uani d D 1 . .
    H H8 0.2854 0.5386 0.6781 0.115 Uiso calc R 1 . .
    C C9 0.2084(2) 0.4202(10) 0.5698(6) 0.130(2) Uani d D 1 . .
    H H9 0.1891 0.5362 0.5410 0.155 Uiso calc R 1 . .
    C C10 0.1795(3) 0.2500 0.5328(9) 0.139(4) Uani d SD 1 . .
    H H10 0.1400 0.2500 0.4820 0.167 Uiso calc SR 1 . .
loop_
    _atom_site_aniso_label
    _atom_site_aniso_U_11
    _atom_site_aniso_U_22
    _atom_site_aniso_U_33
    _atom_site_aniso_U_12
    _atom_site_aniso_U_13
    _atom_site_aniso_U_23
    N1 0.055(3) 0.182(5) 0.054(3) 0.000 -0.006(2) 0.000
    N2 0.071(3) 0.089(3) 0.074(3) 0.000 0.015(3) 0.000
    O1 0.053(2) 0.149(4) 0.0508(19) 0.000 -0.0026(16) 0.000
    O2 0.089(3) 0.209(10) 0.062(3) 0.054(4) -0.001(2) -0.017(4)
    O3 0.146(4) 0.223(8) 0.070(3) 0.075(5) -0.013(3) 0.022(4)
    O4 0.061(2) 0.181(5) 0.099(3) 0.000 0.015(2) 0.000
    O5 0.100(3) 0.161(4) 0.077(3) 0.000 0.030(2) 0.000
    C1 0.052(3) 0.074(3) 0.054(3) 0.000 0.000(2) 0.000
    C2 0.053(3) 0.076(3) 0.050(2) 0.000 -0.003(2) 0.000
    C3 0.055(3) 0.076(3) 0.061(3) 0.000 -0.006(2) 0.000
    C4 0.055(3) 0.057(3) 0.065(3) 0.000 0.008(2) 0.000
    C5 0.074(3) 0.069(3) 0.047(3) 0.000 0.004(2) 0.000
    C6 0.062(3) 0.082(3) 0.054(3) 0.000 -0.007(2) 0.000
    C7 0.049(3) 0.110(4) 0.048(3) 0.000 0.000(2) 0.000
    C8 0.085(3) 0.120(4) 0.083(3) 0.007(3) -0.004(2) 0.016(3)
    C9 0.089(4) 0.209(7) 0.091(3) 0.044(4) -0.003(3) 0.042(4)
    C10 0.055(4) 0.299(14) 0.063(4) 0.000 -0.006(3) 0.000
_geom_special_details     ?
loop_
    _geom_bond_atom_site_label_1
    _geom_bond_atom_site_label_2
    _geom_bond_site_symmetry_2
    _geom_bond_distance
    _geom_bond_publ_flag
    N1 O2 8_565 1.137(6) ?
    N1 O2 . 1.137(6) ?
    N1 O3 . 1.253(6) ?
    N1 O3 8_565 1.253(6) ?
    N1 C2 . 1.459(6) ?
    N2 O5 . 1.202(6) ?
    N2 O4 . 1.204(6) ?
    N2 C4 . 1.465(6) ?
    O1 C1 . 1.351(5) ?
    O1 C7 . 1.397(5) ?
    O2 O2 8_565 0.78(2) ?
    O3 O3 8_565 1.278(15) ?
    C1 C2 . 1.389(6) ?
    C1 C6 . 1.391(6) ?
    C2 C3 . 1.371(6) ?
    C3 C4 . 1.365(6) ?
    C3 H3 . 0.9300 ?
    C4 C5 . 1.373(6) ?
    C5 C6 . 1.373(6) ?
    C5 H5 . 0.9300 ?
    C6 H6 . 0.9300 ?
    C7 C8 8_565 1.358(5) ?
    C7 C8 . 1.358(5) ?
    C8 C9 . 1.375(5) ?
    C8 H8 . 0.9300 ?
    C9 C10 . 1.360(6) ?
    C9 H9 . 0.9300 ?
    C10 C9 8_565 1.360(6) ?
    C10 H10 . 0.9300 ?
loop_
    _geom_angle_atom_site_label_1
    _geom_angle_atom_site_label_2
    _geom_angle_atom_site_label_3
    _geom_angle_site_symmetry_1
    _geom_angle_site_symmetry_3
    _geom_angle
    _geom_angle_publ_flag
    O2 N1 O3 8_565 . 99.5(6) ?
    O2 N1 O3 . . 121.1(6) ?
    O2 N1 O3 8_565 8_565 121.1(6) ?
    O2 N1 O3 . 8_565 99.5(6) ?
    O2 N1 C2 8_565 . 123.4(4) ?
    O2 N1 C2 . . 123.4(4) ?
    O3 N1 C2 . . 114.8(4) ?
    O3 N1 C2 8_565 . 114.8(4) ?
    O5 N2 O4 . . 123.1(5) ?
    O5 N2 C4 . . 118.1(5) ?
    O4 N2 C4 . . 118.8(5) ?
    C1 O1 C7 . . 119.5(4) ?
    O1 C1 C2 . . 117.9(4) ?
    O1 C1 C6 . . 123.7(4) ?
    C2 C1 C6 . . 118.4(4) ?
    C3 C2 C1 . . 121.6(4) ?
    C3 C2 N1 . . 117.1(4) ?
    C1 C2 N1 . . 121.3(4) ?
    C4 C3 C2 . . 118.3(4) ?
    C4 C3 H3 . . 120.9 ?
    C2 C3 H3 . . 120.9 ?
    C3 C4 C5 . . 122.0(4) ?
    C3 C4 N2 . . 118.3(4) ?
    C5 C4 N2 . . 119.6(4) ?
    C6 C5 C4 . . 119.4(4) ?
    C6 C5 H5 . . 120.3 ?
    C4 C5 H5 . . 120.3 ?
    C5 C6 C1 . . 120.2(4) ?
    C5 C6 H6 . . 119.9 ?
    C1 C6 H6 . . 119.9 ?
    C8 C7 C8 8_565 . 123.1(5) ?
    C8 C7 O1 8_565 . 118.4(3) ?
    C8 C7 O1 . . 118.4(3) ?
    C7 C8 C9 . . 117.7(5) ?
    C7 C8 H8 . . 121.1 ?
    C9 C8 H8 . . 121.1 ?
    C10 C9 C8 . . 120.7(6) ?
    C10 C9 H9 . . 119.7 ?
    C8 C9 H9 . . 119.7 ?
    C9 C10 C9 . 8_565 120.0(7) ?
    C9 C10 H10 . . 120.0 ?
    C9 C10 H10 8_565 . 120.0 ?
loop_
    _geom_hbond_atom_site_label_D
    _geom_hbond_atom_site_label_H
    _geom_hbond_atom_site_label_A
    _geom_hbond_site_symmetry_A
    _geom_hbond_distance_DH
    _geom_hbond_distance_HA
    _geom_hbond_distance_DA
    _geom_hbond_angle_DHA
    _geom_hbond_publ_flag
    C5 H5 O3 1_554 0.93 2.69 3.593(8) 163.3 no
    C9 H9 O2 2_564 0.93 2.50 3.274(8) 140.7 no
data_global
_journal_date_recd_electronic     2009-12-19
_journal_date_accepted     2010-01-15
_journal_name_full     'Acta Crystallographica, Section E'
_journal_year     2010
_journal_volume     66
_journal_issue      2
_journal_page_first     o415
_journal_page_last     o415
_journal_paper_category     QO
_journal_coeditor_code     BH2266
_publ_contact_author_name     'Zhen-Ting Du'
_publ_contact_author_address
;
 College of Science, Northwest A&F University, Yangling Shaanxi 712100, China
;
_publ_contact_author_email     duzt@nwsuaf.edu.cn
_publ_contact_author_fax     86-29-87092262
_publ_contact_author_phone     86-29-87092262
_publ_section_title
;
2,4-Dinitro-1-phenoxybenzene
;
loop_
    _publ_author_name
    _publ_author_address
    "Du, Zhen-Ting"
;
College of Science
Northwest A&F University
Yangling Shaanxi 712100
People's Republic of China
;
    'Xu, Yan'
;
College of Science
Northwest A&F University
Yangling Shaanxi 712100
People's Republic of China
;
    "Yu, Hong-Rui"
;
College of Science
Northwest A&F University
Yangling Shaanxi 712100
People's Republic of China
;
    "Li, Yong"
;
College of Science
Northwest A&F University
Yangling Shaanxi 712100
People's Republic of China
;
_publ_section_synopsis     .
