# Supplementary material for: 2,4-Dinitro-1-phenoxy­benzene
Source: Acta Crystallogr Sect E Struct Rep Online. 2010 Jan 20;66(Pt 2):o415. doi: 10.1107/S1600536810001911 (PMC2979788; doi:10.1107/S1600536810001911)
Supplement: Supplementary file 2 [file e-66-0o415-Isup2.hkl]

# 
# h,k,l, Fc-squared, Fo-squared, sigma(Fo-squared) and status flag 
# 
data_I
_shelx_title ' 091203e in  Pnma' 
_shelx_refln_list_code          4 
_shelx_F_calc_maximum      207.79 
_exptl_crystal_F_000       536.00 
_reflns_d_resolution_high  0.8405 
 
loop_ 
 _symmetry_equiv_pos_as_xyz 
 'x, y, z' 
 '-x+1/2, -y, z+1/2' 
 'x+1/2, -y+1/2, -z+1/2' 
 '-x, y+1/2, -z' 
 '-x, -y, -z' 
 'x-1/2, y, -z-1/2' 
 '-x-1/2, y-1/2, z-1/2' 
 'x, -y-1/2, z' 
 
_cell_length_a    21.0120 
_cell_length_b     6.9170 
_cell_length_c     8.2110 
_cell_angle_alpha  90.000 
_cell_angle_beta   90.000 
_cell_angle_gamma  90.000 
 
_shelx_F_squared_multiplier     1.000 
 
loop_ 
 _refln_index_h 
 _refln_index_k 
 _refln_index_l 
 _refln_F_squared_calc 
 _refln_F_squared_meas 
 _refln_F_squared_sigma 
 _refln_observed_status 
   2   0   0     3935.00     3811.57     32.89 o 
   4   0   0     1639.26     1322.18     55.71 o 
   6   0   0      511.61      463.10     13.17 o 
   8   0   0        1.14       -0.52      0.80 o 
  10   0   0      750.13      612.12     20.98 o 
  12   0   0        4.50        0.02      1.17 o 
  14   0   0       30.94       28.27      2.32 o 
  16   0   0     1094.82     1152.31    110.64 o 
  18   0   0      658.43      694.25     23.77 o 
  20   0   0        2.64        1.45      5.63 o 
  22   0   0       30.56       36.87      8.21 o 
  24   0   0       10.78       10.46      6.28 o 
   2   1   0      252.32      232.45     14.08 o 
   4   1   0      967.49     1015.32     14.30 o 
   6   1   0      752.56      767.34      8.97 o 
   8   1   0        2.40        1.06      1.58 o 
  10   1   0        1.75        1.15      1.13 o 
  12   1   0      377.12      435.93     10.36 o 
  14   1   0       27.22       23.56      1.72 o 
  16   1   0      118.60      127.40      4.40 o 
  18   1   0      505.00      604.74     13.79 o 
  20   1   0       42.80       52.99      4.60 o 
  22   1   0        0.16       -2.25      4.33 o 
  24   1   0       22.33       29.86      5.69 o 
   0   2   0    43177.36    54340.47    321.53 o 
   2   2   0    15131.19    14419.92    207.58 o 
   4   2   0     1791.51     1833.40     13.62 o 
   6   2   0       10.11       10.16      0.84 o 
   8   2   0       15.53       14.97      1.13 o 
  10   2   0       70.19       85.25      2.31 o 
  12   2   0       37.66       42.28      2.46 o 
  14   2   0       70.57       54.31      3.03 o 
  16   2   0      573.89      619.72      9.82 o 
  18   2   0      557.69      618.56     53.36 o 
  20   2   0        0.10        0.42      3.13 o 
  22   2   0       13.90       15.06      3.66 o 
  24   2   0        4.81        5.55      4.49 o 
   2   3   0      124.70      128.12      3.33 o 
   4   3   0       11.67       16.39      1.37 o 
   6   3   0      208.39      205.17      3.13 o 
   8   3   0        0.04       -0.56      0.84 o 
  10   3   0       10.88       12.91      2.07 o 
  12   3   0        0.10       -1.41      1.45 o 
  14   3   0       80.15       73.01      4.74 o 
  16   3   0        0.10        3.85      2.30 o 
  18   3   0      471.75      526.04     10.32 o 
  20   3   0        1.21        0.57      2.76 o 
  22   3   0        6.50        8.15      3.84 o 
   0   4   0     4966.28     5710.43     97.40 o 
   2   4   0     1093.64     1293.76     34.97 o 
   4   4   0       76.87       73.20      2.73 o 
   6   4   0       14.50       12.13      1.52 o 
   8   4   0        2.17        0.85      1.53 o 
  10   4   0       14.73       14.57      2.11 o 
  12   4   0        4.97        2.01      1.73 o 
  14   4   0       33.89       31.16      2.82 o 
  16   4   0      299.12      319.86      8.05 o 
  18   4   0      125.10      138.79      7.95 o 
  20   4   0        2.42        1.25      2.94 o 
   2   5   0       20.26       26.02      1.99 o 
   4   5   0        1.45       -1.55      1.34 o 
   6   5   0       11.58       21.56      2.23 o 
   8   5   0        1.29       -1.42      1.78 o 
  10   5   0        0.60       -0.06      1.87 o 
  12   5   0        2.91        0.19      2.27 o 
  14   5   0        0.32        1.91      2.59 o 
  16   5   0       17.96       20.68      3.13 o 
  18   5   0       38.92       36.00      3.64 o 
   0   6   0      657.52      774.25     15.19 o 
   2   6   0       77.45      107.75      4.16 o 
   4   6   0       16.77       19.16      2.92 o 
   6   6   0        7.34        2.99      2.98 o 
   8   6   0        1.20       -2.84      2.44 o 
  10   6   0        4.04        0.48      3.04 o 
  12   6   0        0.61        1.09      3.10 o 
  14   6   0        9.60        7.52      3.78 o 
  16   6   0       51.45       67.69      7.17 o 
   2   7   0        3.78        5.69      2.43 o 
   4   7   0        0.14        0.73      3.24 o 
   6   7   0        0.20        3.13      3.09 o 
   8   7   0        1.94       -1.62      2.54 o 
  10   7   0        0.14        0.92      3.78 o 
  12   7   0        0.45       -2.25      3.92 o 
   0   8   0       45.46       52.17      7.89 o 
   2   8   0       24.47       21.09      5.47 o 
   4   8   0        1.37        4.18      3.86 o 
   1   0   1      470.33      414.25      3.93 o 
   2   0   1     4402.78     3777.64    159.18 o 
   3   0   1        6.49        6.83      0.64 o 
   4   0   1       21.98       29.77      1.39 o 
   5   0   1     5623.40     5286.34     76.05 o 
   6   0   1        3.23        5.36      0.70 o 
   7   0   1       61.00       63.59      1.84 o 
   8   0   1     1125.21     1186.97     45.70 o 
   9   0   1      800.41      951.11     31.59 o 
  10   0   1       33.60       32.69      1.66 o 
  11   0   1       88.27       63.76      2.30 o 
  12   0   1      300.71      358.50      9.84 o 
  13   0   1       65.18       85.88      2.71 o 
  14   0   1      211.42      241.09      4.84 o 
  15   0   1      100.86      103.89      4.23 o 
  16   0   1       34.41       32.86      2.71 o 
  17   0   1       99.52       82.16      4.85 o 
  18   0   1      239.24      264.49     12.53 o 
  19   0   1      133.32      107.65      7.29 o 
  20   0   1       62.47       55.03      5.94 o 
  21   0   1        0.07       -1.13      3.59 o 
  22   0   1        5.68        5.86      4.76 o 
  23   0   1        4.49        1.24      5.00 o 
  24   0   1        1.95        5.48      4.41 o 
   0   1   1    10604.43     9451.72     39.93 o 
   1   1   1       88.72      107.53      4.51 o 
   2   1   1      244.31      249.33      6.16 o 
   3   1   1     6740.33     6384.91    113.69 o 
   4   1   1      345.50      346.03     13.69 o 
   5   1   1       97.63      111.67      3.13 o 
   6   1   1     1035.70     1012.03     19.86 o 
   7   1   1      149.25      125.41      2.53 o 
   8   1   1       72.66       84.58      1.99 o 
   9   1   1      296.23      287.03      8.03 o 
  10   1   1      335.38      309.75     12.38 o 
  11   1   1       49.97       47.40      1.43 o 
  12   1   1      312.24      300.31     11.39 o 
  13   1   1        9.75       11.87      1.17 o 
  14   1   1        0.76        0.33      1.00 o 
  15   1   1       43.78       32.45      1.82 o 
  16   1   1      123.00      118.20      3.53 o 
  17   1   1        8.29        5.30      1.76 o 
  18   1   1       33.33       32.97      2.68 o 
  19   1   1       18.75       30.39      3.43 o 
  20   1   1       19.48       20.07      2.94 o 
  21   1   1       20.80       29.98      3.67 o 
  22   1   1        1.97        3.04      3.07 o 
  23   1   1        1.03       -0.49      3.06 o 
  24   1   1        0.94        5.50      3.11 o 
   1   2   1     2021.34     2313.65     49.65 o 
   2   2   1     1986.20     2049.63     25.55 o 
   3   2   1       41.40       20.09      0.83 o 
   4   2   1       31.35       34.16      1.46 o 
   5   2   1      426.08      417.32      9.64 o 
   6   2   1       40.41       32.67      1.22 o 
   7   2   1       14.34       13.24      0.98 o 
   8   2   1      244.73      244.40      5.66 o 
   9   2   1      570.10      581.77      8.48 o 
  10   2   1      236.51      231.04      3.33 o 
  11   2   1       29.29       23.16      1.34 o 
  12   2   1        4.80        5.22      1.02 o 
  13   2   1        1.88        0.13      1.03 o 
  14   2   1        0.61       -0.18      1.04 o 
  15   2   1        5.25        3.67      1.36 o 
  16   2   1       10.56       11.88      1.85 o 
  17   2   1      223.39      231.63      6.88 o 
  18   2   1      321.53      377.03      6.52 o 
  19   2   1       16.13       15.47      2.30 o 
  20   2   1        6.56        5.84      2.06 o 
  21   2   1       13.13       10.92      2.55 o 
  22   2   1        0.32        0.79      2.60 o 
  23   2   1        0.06       -0.76      2.60 o 
  24   2   1        0.01        0.40      2.94 o 
   0   3   1      623.44      640.24     10.54 o 
   1   3   1      562.38      663.85      9.59 o 
   2   3   1      416.42      476.84      6.98 o 
   3   3   1       32.99       30.23      1.23 o 
   4   3   1       44.90       42.44      1.32 o 
   5   3   1      144.34      139.79      3.84 o 
   6   3   1      641.26      637.41     22.96 o 
   7   3   1       56.86       72.95      2.06 o 
   8   3   1        1.36        2.88      1.00 o 
   9   3   1       69.26       81.09      2.14 o 
  10   3   1       23.14       23.63      1.44 o 
  11   3   1        7.66        2.70      1.21 o 
  12   3   1       77.31       79.35      2.66 o 
  13   3   1       14.47       11.05      1.49 o 
  14   3   1        0.03        0.57      1.18 o 
  15   3   1       19.39       21.94      1.98 o 
  16   3   1       51.63       49.31      2.71 o 
  17   3   1        0.02        0.97      1.68 o 
  18   3   1       17.79       20.07      2.34 o 
  19   3   1        4.85        8.52      1.90 o 
  20   3   1        7.42        7.34      2.42 o 
  21   3   1        3.05        5.74      2.33 o 
  22   3   1        1.30        3.88      2.29 o 
  23   3   1        0.42        0.76      2.55 o 
   1   4   1      846.06      900.83     12.81 o 
   2   4   1      287.75      322.39      4.45 o 
   3   4   1       33.94       22.90      1.37 o 
   4   4   1        2.78        3.28      0.99 o 
   5   4   1       18.18       14.63      1.12 o 
   6   4   1        3.89        3.52      0.92 o 
   7   4   1        1.84        0.19      1.05 o 
   8   4   1       78.96       76.96      2.35 o 
   9   4   1       90.95       94.39      3.59 o 
  10   4   1       54.11       48.28      2.33 o 
  11   4   1       72.54       70.15      2.75 o 
  12   4   1        2.20        0.69      1.29 o 
  13   4   1        2.71        2.28      1.40 o 
  14   4   1        0.17        0.57      1.49 o 
  15   4   1        0.88       -0.23      1.59 o 
  16   4   1        0.32        1.63      1.75 o 
  17   4   1       69.31       68.62      3.06 o 
  18   4   1       77.70       83.42      3.61 o 
  19   4   1       12.51       14.80      2.20 o 
  20   4   1        5.69        4.87      2.21 o 
  21   4   1        2.70        0.65      1.82 o 
   0   5   1      316.54      317.36     13.98 o 
   1   5   1        2.20        5.42      1.34 o 
   2   5   1        3.51        4.17      1.38 o 
   3   5   1       27.28       48.97      2.08 o 
   4   5   1       25.94       28.28      1.94 o 
   5   5   1        1.61       -0.62      1.24 o 
   6   5   1        5.42        4.68      1.62 o 
   7   5   1        7.95       12.86      2.09 o 
   8   5   1        3.92        1.40      1.87 o 
   9   5   1       16.01       15.77      2.17 o 
  10   5   1        0.70        1.72      1.86 o 
  11   5   1        2.11        1.57      1.68 o 
  12   5   1        7.12       10.33      2.29 o 
  13   5   1        2.24        0.73      1.78 o 
  14   5   1        0.20        1.45      1.82 o 
  15   5   1        0.00        1.70      2.00 o 
  16   5   1       19.41       24.81      2.66 o 
  17   5   1        2.56        4.17      2.42 o 
  18   5   1        3.26        1.65      2.61 o 
  19   5   1        0.03        2.00      2.30 o 
   1   6   1      116.83      102.21      3.29 o 
   2   6   1       24.39       26.32      2.34 o 
   3   6   1       12.37        4.19      1.50 o 
   4   6   1        0.05       -0.96      1.64 o 
   5   6   1        0.91        0.49      2.12 o 
   6   6   1        0.09        2.07      2.08 o 
   7   6   1        1.66        0.27      2.16 o 
   8   6   1       25.21       28.89      4.09 o 
   9   6   1       10.88       12.97      2.50 o 
  10   6   1        3.03        2.81      2.18 o 
  11   6   1        5.68        7.40      2.20 o 
  12   6   1        4.42        2.13      1.83 o 
  13   6   1        2.15        1.73      2.00 o 
  14   6   1        0.37        0.41      2.05 o 
  15   6   1        6.87        4.00      2.40 o 
  16   6   1        2.27        4.31      3.07 o 
   0   7   1       28.99       24.88      3.38 o 
   1   7   1        0.38        0.28      1.94 o 
   2   7   1        4.44        2.35      1.69 o 
   3   7   1        0.35        1.03      2.25 o 
   4   7   1        1.83        1.53      2.12 o 
   5   7   1        0.06        2.52      2.56 o 
   6   7   1        0.24       -0.08      2.11 o 
   7   7   1        1.61        0.34      2.30 o 
   8   7   1        0.08        2.19      2.21 o 
   9   7   1        2.97        1.01      2.57 o 
  10   7   1        0.19        0.85      2.16 o 
  11   7   1        0.53        0.02      2.30 o 
  12   7   1        0.36       -0.25      2.42 o 
   1   8   1       13.82       10.70      4.37 o 
   2   8   1        1.32        4.07      5.79 o 
   3   8   1        2.89        6.10      3.09 o 
   4   8   1        0.14       -1.17      2.79 o 
   5   8   1        0.00        1.29      2.60 o 
   0   0   2     7029.19     6504.59     51.53 o 
   1   0   2     7136.99     6105.14    462.61 o 
   2   0   2     2199.03     1987.91    106.11 o 
   3   0   2     1820.52     1780.94     36.95 o 
   4   0   2       19.34       14.83      1.08 o 
   5   0   2      927.39      897.35     26.04 o 
   6   0   2        6.69        5.17      1.08 o 
   7   0   2     2890.27     2925.52     70.83 o 
   8   0   2       72.17       88.26      2.79 o 
   9   0   2     4955.92     5264.51    267.44 o 
  10   0   2      601.95      640.06     25.45 o 
  11   0   2       46.41       57.00      2.52 o 
  12   0   2        3.47        0.22      1.20 o 
  13   0   2       20.45       21.36      2.37 o 
  14   0   2        6.75       11.34      1.86 o 
  15   0   2       61.25       55.59      3.05 o 
  16   0   2       37.58       32.25      3.35 o 
  17   0   2       14.56       15.51      3.01 o 
  18   0   2       32.99       37.51      3.87 o 
  19   0   2        0.88        6.60      3.17 o 
  20   0   2       80.66       76.66     14.17 o 
  21   0   2        1.66        1.66      3.60 o 
  22   0   2       26.93       24.01      5.02 o 
  23   0   2        1.24        0.19      3.87 o 
  24   0   2       13.56       16.37      5.68 o 
   1   1   2        1.50        1.81      0.65 o 
   2   1   2     1381.61     1305.96     22.77 o 
   3   1   2       15.89       18.20      0.91 o 
   4   1   2     4325.26     4623.65     57.26 o 
   5   1   2       12.88       14.90      0.83 o 
   6   1   2      160.96      172.02      5.88 o 
   7   1   2       52.57       40.91      1.82 o 
   8   1   2      180.86      218.57      5.40 o 
   9   1   2      538.88      647.82     15.77 o 
  10   1   2      152.64      166.28      6.12 o 
  11   1   2        2.63        2.85      0.87 o 
  12   1   2       44.52       38.59      1.62 o 
  13   1   2       83.69       80.10      2.66 o 
  14   1   2       27.58       18.87      1.50 o 
  15   1   2       33.55       33.16      1.89 o 
  16   1   2       20.54       24.59      1.86 o 
  17   1   2        0.54       -2.34      1.56 o 
  18   1   2       12.17        5.16      1.89 o 
  19   1   2        6.87        6.00      2.64 o 
  20   1   2        0.06       -2.40      2.31 o 
  21   1   2        0.33       -1.65      2.32 o 
  22   1   2        5.75        9.32      2.69 o 
  23   1   2        1.83       -0.54      2.59 o 
  24   1   2        1.39        1.85      3.16 o 
   0   2   2      716.95      598.78     54.68 o 
   1   2   2      145.08      131.47      5.20 o 
   2   2   2      650.65      496.60     18.37 o 
   3   2   2      474.09      442.20     13.96 o 
   4   2   2        6.73        9.07      0.79 o 
   5   2   2      143.51      146.79      2.97 o 
   6   2   2      166.32      143.26      2.51 o 
   7   2   2      807.52      869.43     19.76 o 
   8   2   2        9.66       17.25      3.74 o 
   9   2   2     2473.49     2590.30     99.58 o 
  10   2   2       18.44       34.75      2.33 o 
  11   2   2      114.30      118.25      2.61 o 
  12   2   2       28.02       35.43      1.90 o 
  13   2   2       62.71       60.35      2.11 o 
  14   2   2       74.06       64.73      2.36 o 
  15   2   2        0.68       -0.16      1.52 o 
  16   2   2       17.47       17.21      1.89 o 
  17   2   2        0.69       -1.64      1.51 o 
  18   2   2       28.80       34.66      2.38 o 
  19   2   2        7.54       12.70      2.11 o 
  20   2   2       56.35       57.71      3.43 o 
  21   2   2        2.07        3.25      2.33 o 
  22   2   2       22.66       26.92      3.12 o 
  23   2   2        1.00       -0.93      2.35 o 
   1   3   2        5.03        7.66      1.19 o 
   2   3   2      225.15      217.65      7.63 o 
   3   3   2       69.29       69.61      4.00 o 
   4   3   2      157.33      150.70      5.26 o 
   5   3   2       15.96       12.91      1.25 o 
   6   3   2      154.17      136.72      4.24 o 
   7   3   2        4.68        5.82      1.26 o 
   8   3   2      125.30      125.16      2.75 o 
   9   3   2       60.88       77.52      2.50 o 
  10   3   2        0.16        1.70      1.01 o 
  11   3   2       39.35       42.53      1.79 o 
  12   3   2        7.17        5.76      1.45 o 
  13   3   2       20.07       12.39      1.51 o 
  14   3   2        4.12        4.28      1.45 o 
  15   3   2       83.80       88.52      3.10 o 
  16   3   2        7.27        6.41      1.78 o 
  17   3   2       43.51       37.38      2.47 o 
  18   3   2        3.62        4.49      1.78 o 
  19   3   2        7.56        4.63      1.89 o 
  20   3   2        0.59        1.09      2.20 o 
  21   3   2        7.26        8.22      2.38 o 
  22   3   2        1.01        0.97      2.27 o 
   0   4   2        0.47        2.06      2.22 o 
   1   4   2        0.68       -1.44      1.46 o 
   2   4   2       34.94       43.10      2.66 o 
   3   4   2        6.63        7.67      1.14 o 
   4   4   2       19.62       15.28      1.36 o 
   5   4   2       19.85       28.03      2.05 o 
   6   4   2       45.11       49.66      3.55 o 
   7   4   2      209.88      266.53     10.01 o 
   8   4   2        1.23        4.01      1.38 o 
   9   4   2      450.84      531.68     14.07 o 
  10   4   2        0.09        3.33      1.40 o 
  11   4   2       15.39       14.81      1.79 o 
  12   4   2        2.27        3.16      1.60 o 
  13   4   2        0.07       -0.05      1.44 o 
  14   4   2       23.71       11.53      2.03 o 
  15   4   2        3.61        1.23      1.60 o 
  16   4   2        0.10       -1.72      1.49 o 
  17   4   2        6.16        6.53      1.78 o 
  18   4   2        6.72        9.71      2.16 o 
  19   4   2        0.97        3.11      2.11 o 
  20   4   2       16.17       20.13      2.65 o 
  21   4   2        0.15        1.87      2.35 o 
   1   5   2        0.14       -0.13      1.18 o 
   2   5   2       36.87       23.77      2.14 o 
   3   5   2        5.71        5.16      1.45 o 
   4   5   2        6.07       10.83      1.54 o 
   5   5   2        1.18        0.45      1.23 o 
   6   5   2        0.33        0.32      1.47 o 
   7   5   2        0.07       -0.06      1.78 o 
   8   5   2        2.00        4.39      2.01 o 
   9   5   2       19.13       19.81      2.65 o 
  10   5   2        0.74       -0.75      1.65 o 
  11   5   2        0.73       -1.62      2.04 o 
  12   5   2        7.51        9.10      2.34 o 
  13   5   2        0.88        0.74      1.93 o 
  14   5   2        0.07       -1.94      1.81 o 
  15   5   2        0.27       -1.84      1.37 o 
  16   5   2        0.14       -1.47      1.52 o 
  17   5   2        0.20       -0.94      1.73 o 
  18   5   2        3.69        3.21      1.90 o 
  19   5   2        0.81        4.73      1.97 o 
   0   6   2        0.15        1.77      2.01 o 
   1   6   2       14.36        9.57      1.90 o 
   2   6   2        5.18       15.40      2.21 o 
   3   6   2        5.99        2.52      1.72 o 
   4   6   2        0.59       -1.03      1.53 o 
   5   6   2        0.10       -0.83      2.19 o 
   6   6   2        1.03        3.80      2.29 o 
   7   6   2       49.10       59.90      4.07 o 
   8   6   2        0.01        3.50      2.63 o 
   9   6   2       42.90       50.04      3.82 o 
  10   6   2        1.21        0.98      2.60 o 
  11   6   2        5.25        2.38      2.24 o 
  12   6   2        0.14       -0.40      2.45 o 
  13   6   2        0.18        0.75      2.12 o 
  14   6   2        0.31       -0.08      2.67 o 
  15   6   2        0.13       -0.93      1.32 o 
  16   6   2        0.36        2.21      1.70 o 
   1   7   2        0.38       -0.63      2.30 o 
   2   7   2        2.97        4.34      4.17 o 
   3   7   2        0.14       -0.61      2.66 o 
   4   7   2        0.01        1.81      3.04 o 
   5   7   2        0.09        0.53      2.87 o 
   6   7   2        0.04       -1.13      3.24 o 
   7   7   2        0.03       -1.87      2.88 o 
   8   7   2        0.24        1.90      2.72 o 
   9   7   2        2.62        0.52      2.79 o 
  10   7   2        0.01       -0.97      3.09 o 
  11   7   2        0.57        0.71      2.77 o 
  12   7   2        0.00       -0.94      2.98 o 
   0   8   2        0.64       -0.14      3.06 o 
   1   8   2        0.00       -2.54      2.96 o 
   2   8   2        0.59       -1.17      2.45 o 
   1   0   3     1166.59     1247.96     23.52 o 
   2   0   3     3820.90     3718.85    287.02 o 
   3   0   3       36.95       31.77      2.01 o 
   4   0   3      806.58      725.99     35.24 o 
   5   0   3     1201.33     1068.99     10.43 o 
   6   0   3       46.08       50.57      2.51 o 
   7   0   3     1456.82     1376.84     93.80 o 
   8   0   3      103.52      144.93      6.38 o 
   9   0   3      486.06      525.95     17.86 o 
  10   0   3       68.79       75.09      3.05 o 
  11   0   3      167.78      146.94      5.07 o 
  12   0   3       15.58       12.81      1.74 o 
  13   0   3       36.96       40.45      2.54 o 
  14   0   3       11.73       13.45      1.97 o 
  15   0   3       11.87       15.07      2.55 o 
  16   0   3      135.88      127.08      5.87 o 
  17   0   3       17.32        9.74      3.02 o 
  18   0   3       44.29       51.89      5.10 o 
  19   0   3        2.92       -1.04      3.17 o 
  20   0   3        2.99        8.03      3.56 o 
  21   0   3        3.95        1.95      3.74 o 
  22   0   3        4.15        8.48      4.87 o 
  23   0   3        0.38        0.98      4.02 o 
   0   1   3      611.49      547.80     33.78 o 
   1   1   3       94.90       94.63      2.46 o 
   2   1   3     1075.75     1053.26     27.11 o 
   3   1   3        8.13       11.12      1.04 o 
   4   1   3        0.54       -0.24      0.86 o 
   5   1   3      255.35      278.86     12.71 o 
   6   1   3        5.49        8.57      1.04 o 
   7   1   3      369.49      342.16      9.45 o 
   8   1   3        6.54        4.66      0.95 o 
   9   1   3       33.79       35.91      1.74 o 
  10   1   3        0.10        0.49      0.87 o 
  11   1   3        0.98       -0.16      0.92 o 
  12   1   3      129.77      117.24      4.48 o 
  13   1   3       74.52       78.06      2.70 o 
  14   1   3       13.38       14.92      1.62 o 
  15   1   3        0.00       -1.09      1.34 o 
  16   1   3       89.45      100.39      4.72 o 
  17   1   3        0.05        0.27      1.45 o 
  18   1   3        2.77        0.77      2.24 o 
  19   1   3        4.55        4.55      2.34 o 
  20   1   3       12.31        9.95      2.42 o 
  21   1   3        0.00       -0.90      2.48 o 
  22   1   3        5.54        3.36      2.50 o 
  23   1   3        1.37        2.68      3.03 o 
   1   2   3       12.60        8.10      0.99 o 
   2   2   3      738.23      753.00     36.33 o 
   3   2   3        3.54        0.43      0.94 o 
   4   2   3        4.74        3.67      0.80 o 
   5   2   3        0.87        0.78      0.89 o 
   6   2   3      120.82      111.22      3.30 o 
   7   2   3      128.91      125.69      2.77 o 
   8   2   3      334.76      322.43      8.58 o 
   9   2   3        0.09        3.94      1.16 o 
  10   2   3       21.94       20.17      1.42 o 
  11   2   3      258.05      284.52      4.52 o 
  12   2   3       16.22       16.37      1.49 o 
  13   2   3       37.09       34.60      1.89 o 
  14   2   3        2.27        2.04      1.17 o 
  15   2   3        4.62        1.18      1.36 o 
  16   2   3        5.22        3.89      1.55 o 
  17   2   3        1.83        2.34      1.87 o 
  18   2   3        3.39        1.25      1.86 o 
  19   2   3       19.30       15.21      2.44 o 
  20   2   3       23.15       20.76      2.90 o 
  21   2   3        0.01       -0.07      2.47 o 
  22   2   3        0.01       -0.70      2.89 o 
  23   2   3        0.97        2.11      3.16 o 
   0   3   3      776.60      788.33     29.94 o 
   1   3   3       25.94       28.94      1.94 o 
   2   3   3        6.80       10.54      1.36 o 
   3   3   3       16.17       19.44      1.44 o 
   4   3   3       56.99       62.93      4.17 o 
   5   3   3       33.26       43.89      1.93 o 
   6   3   3        3.81        5.87      0.86 o 
   7   3   3        4.20        3.07      1.08 o 
   8   3   3        5.19        3.85      1.05 o 
   9   3   3      127.84      126.73      2.97 o 
  10   3   3        8.38       11.75      1.38 o 
  11   3   3       50.81       39.52      1.99 o 
  12   3   3        1.45        0.66      1.35 o 
  13   3   3       47.85       49.01      2.61 o 
  14   3   3        6.47        7.95      1.59 o 
  15   3   3        1.39       -1.32      1.59 o 
  16   3   3       62.11       58.82      2.84 o 
  17   3   3        1.36        1.38      1.86 o 
  18   3   3        2.81       -0.89      1.83 o 
  19   3   3        3.91        7.48      1.98 o 
  20   3   3        7.21        3.95      2.21 o 
  21   3   3        1.81        3.54      2.43 o 
   1   4   3       50.84       49.35      5.44 o 
   2   4   3       79.51       62.26      3.33 o 
   3   4   3       21.76       10.93      1.35 o 
   4   4   3        1.85        2.96      1.03 o 
   5   4   3        0.36       -0.13      1.30 o 
   6   4   3        0.24       -0.03      1.27 o 
   7   4   3       21.46       22.77      2.00 o 
   8   4   3       56.18       51.17      2.84 o 
   9   4   3        1.10        1.09      1.46 o 
  10   4   3       49.53       42.15      2.57 o 
  11   4   3       10.11       15.39      2.31 o 
  12   4   3        3.40        0.63      1.81 o 
  13   4   3        8.47        8.83      2.26 o 
  14   4   3        2.58        0.36      1.90 o 
  15   4   3        0.05       -2.20      2.32 o 
  16   4   3        0.40       -1.39      2.22 o 
  17   4   3        0.06        1.33      2.15 o 
  18   4   3        4.98        5.45      2.78 o 
  19   4   3        7.09        5.51      2.82 o 
  20   4   3        4.62        3.59      2.80 o 
   0   5   3       30.09       25.81      3.58 o 
   1   5   3       15.11       15.23      2.08 o 
   2   5   3       15.55       13.18      1.91 o 
   3   5   3       15.22        6.68      1.61 o 
   4   5   3        0.09       -0.79      1.29 o 
   5   5   3        0.38        2.05      1.28 o 
   6   5   3        0.81        0.88      1.41 o 
   7   5   3       15.11        8.87      1.60 o 
   8   5   3        0.91        0.13      1.47 o 
   9   5   3        6.89        5.51      1.81 o 
  10   5   3        1.15       -0.93      1.52 o 
  11   5   3        2.46       -0.89      1.61 o 
  12   5   3        0.00       -0.28      1.58 o 
  13   5   3        0.33        0.42      1.76 o 
  14   5   3        3.80        2.17      1.89 o 
  15   5   3        0.18       -2.73      1.82 o 
  16   5   3        5.58        3.72      2.39 o 
  17   5   3        0.04        1.94      2.12 o 
  18   5   3        2.23        4.11      2.14 o 
   1   6   3       11.03        5.20      1.57 o 
   2   6   3        6.11        4.08      1.40 o 
   3   6   3       10.28        4.16      1.40 o 
   4   6   3        0.39        0.16      1.17 o 
   5   6   3        1.49        0.51      1.35 o 
   6   6   3        5.70        4.25      1.81 o 
   7   6   3        4.59        4.54      1.68 o 
   8   6   3       14.69       11.37      2.62 o 
   9   6   3        6.10        4.21      1.65 o 
  10   6   3        9.07        4.87      2.87 o 
  11   6   3        0.18        1.58      1.60 o 
  12   6   3        2.08       -0.90      1.66 o 
  13   6   3        0.37       -0.35      1.53 o 
  14   6   3        0.16       -1.15      1.78 o 
  15   6   3        0.04       -2.02      1.77 o 
   0   7   3        5.17        6.00      2.80 o 
   1   7   3        0.50       -0.34      1.79 o 
   2   7   3        2.80        1.37      2.01 o 
   3   7   3        0.26       -1.14      2.23 o 
   4   7   3        0.09       -1.09      1.02 o 
   5   7   3        0.16       -1.27      0.92 o 
   6   7   3        0.04       -0.68      1.32 o 
   7   7   3        2.16        0.16      1.18 o 
   8   7   3        0.16       -0.02      1.06 o 
   9   7   3        1.60        1.19      1.93 o 
  10   7   3        0.06       -0.86      1.18 o 
   0   0   4     4237.16     4884.92     49.85 o 
   1   0   4       17.58       18.41      2.37 o 
   2   0   4     2644.58     2957.48     80.06 o 
   3   0   4       46.77       53.08      2.72 o 
   4   0   4      151.86      139.42      5.90 o 
   5   0   4      169.64      146.11      4.39 o 
   6   0   4      294.85      271.18      8.70 o 
   7   0   4      106.03      127.17      4.21 o 
   8   0   4       34.38       34.34      2.68 o 
   9   0   4      403.81      407.47     21.24 o 
  10   0   4        0.65        2.09      1.58 o 
  11   0   4      128.41      116.86      3.84 o 
  12   0   4       47.06       37.51      3.72 o 
  13   0   4        0.51       -0.44      1.40 o 
  14   0   4        0.03       -0.44      1.96 o 
  15   0   4        7.96        5.45      2.59 o 
  16   0   4       51.98       49.35      4.01 o 
  17   0   4        0.11       -0.92      2.72 o 
  18   0   4       67.24       63.87      5.02 o 
  19   0   4        8.24        2.83      3.21 o 
  20   0   4        0.61        3.99      3.22 o 
  21   0   4        1.71       -0.40      3.66 o 
  22   0   4        3.89        2.97      3.87 o 
   1   1   4      165.48      154.65      3.37 o 
   2   1   4      292.09      295.06      8.05 o 
   3   1   4        3.54        3.54      1.13 o 
   4   1   4      191.35      226.09      6.10 o 
   5   1   4      759.55      788.61     25.31 o 
   6   1   4       43.78       40.76      1.88 o 
   7   1   4      456.98      424.55     13.87 o 
   8   1   4       25.44       26.28      1.54 o 
   9   1   4        6.08        5.95      1.10 o 
  10   1   4       27.97       24.79      1.54 o 
  11   1   4        0.75       -0.09      1.00 o 
  12   1   4       40.46       41.76      2.15 o 
  13   1   4      160.62      156.38      4.85 o 
  14   1   4        0.04       -1.89      1.38 o 
  15   1   4       19.57       15.30      1.88 o 
  16   1   4        0.02       -0.19      1.53 o 
  17   1   4        0.22       -0.42      1.93 o 
  18   1   4      129.73      121.64      4.49 o 
  19   1   4        5.97        7.70      2.32 o 
  20   1   4       14.76       13.23      2.47 o 
  21   1   4        3.70        7.12      2.94 o 
  22   1   4        0.48        1.21      2.90 o 
   0   2   4     3241.23     3671.64    214.90 o 
   1   2   4       65.65       72.86      3.01 o 
   2   2   4      195.19      203.94      9.11 o 
   3   2   4       40.55       48.01      2.98 o 
   4   2   4        3.27        1.30      1.09 o 
   5   2   4       30.70       33.25      1.68 o 
   6   2   4        0.19       -1.14      1.01 o 
   7   2   4       11.60       11.48      1.12 o 
   8   2   4        0.19       -0.89      0.95 o 
   9   2   4       12.85       15.83      1.56 o 
  10   2   4        6.86        7.09      1.43 o 
  11   2   4      305.50      331.89     10.16 o 
  12   2   4        5.52        5.16      1.54 o 
  13   2   4       35.10       36.99      3.02 o 
  14   2   4        1.11       -1.23      1.47 o 
  15   2   4        5.26        2.52      1.64 o 
  16   2   4       70.68       64.45      2.93 o 
  17   2   4        0.50        0.64      1.70 o 
  18   2   4       39.32       40.09      3.05 o 
  19   2   4        4.27        4.16      2.31 o 
  20   2   4        1.27        0.71      2.23 o 
  21   2   4        0.33        5.92      2.73 o 
   1   3   4        6.73        4.53      1.61 o 
   2   3   4       70.62       59.31      5.29 o 
   3   3   4       86.41      102.51      6.55 o 
   4   3   4        3.21        1.58      1.16 o 
   5   3   4       17.51       19.12      1.72 o 
   6   3   4        0.10       -0.37      1.28 o 
   7   3   4        3.81        4.91      1.52 o 
   8   3   4        0.81        1.14      1.70 o 
   9   3   4        5.35        7.19      1.80 o 
  10   3   4        7.80        4.58      1.77 o 
  11   3   4       40.77       36.23      2.95 o 
  12   3   4       54.10       53.94      3.33 o 
  13   3   4       27.66       46.93      3.40 o 
  14   3   4       12.32       11.22      3.20 o 
  15   3   4        0.99       -0.26      2.49 o 
  16   3   4       19.03       18.45      3.34 o 
  17   3   4        0.00       -2.44      2.92 o 
  18   3   4       24.62       21.24      3.58 o 
  19   3   4        1.02       -0.03      3.43 o 
  20   3   4       16.65        9.06      3.43 o 
   0   4   4      348.53      368.91    109.28 o 
   1   4   4       30.60       31.53      4.28 o 
   2   4   4       49.35       51.92      5.68 o 
   3   4   4        4.02        1.87      1.49 o 
   4   4   4        0.46        0.10      1.42 o 
   5   4   4       11.49       14.89      2.22 o 
   6   4   4        1.87       -0.38      1.66 o 
   7   4   4        6.08        8.71      1.92 o 
   8   4   4        0.26       -0.14      1.41 o 
   9   4   4        0.00        0.18      2.04 o 
  10   4   4        7.08        7.45      2.26 o 
  11   4   4       62.53       71.97      4.65 o 
  12   4   4        1.52        1.02      1.99 o 
  13   4   4        1.91       -1.44      1.98 o 
  14   4   4       10.50       12.14      2.55 o 
  15   4   4        1.48       -0.77      1.99 o 
  16   4   4       22.72       16.86      3.01 o 
  17   4   4        0.58       -0.75      2.38 o 
  18   4   4       17.30       21.26      3.91 o 
  19   4   4        1.26        2.18      3.12 o 
   1   5   4        4.15        2.16      1.43 o 
   2   5   4        6.49        4.98      1.70 o 
   3   5   4        0.34        0.70      1.60 o 
   4   5   4        0.48       -0.26      1.69 o 
   5   5   4        8.72        9.27      2.03 o 
   6   5   4        0.14        3.05      1.60 o 
   7   5   4       18.91       19.57      2.28 o 
   8   5   4        2.08        2.32      1.82 o 
   9   5   4       13.70       18.68      2.73 o 
  10   5   4        0.33       -0.32      1.75 o 
  11   5   4        1.37        1.08      1.78 o 
  12   5   4        0.04        1.35      2.18 o 
  13   5   4        0.93        0.29      2.10 o 
  14   5   4        1.00        2.39      2.25 o 
  15   5   4        0.11       -1.54      1.86 o 
  16   5   4        0.26       -1.70      2.23 o 
  17   5   4        0.21        1.38      2.30 o 
   0   6   4       28.08       27.95     12.16 o 
   1   6   4        3.49        2.02      2.37 o 
   2   6   4       29.73       27.75      6.44 o 
   3   6   4        0.03        1.44      1.63 o 
   4   6   4        0.33       -0.54      1.57 o 
   5   6   4        3.11        0.85      1.54 o 
   6   6   4        0.61        0.15      1.81 o 
   7   6   4        0.00       -0.90      1.65 o 
   8   6   4        0.14        1.83      1.95 o 
   9   6   4        1.13        0.42      1.90 o 
  10   6   4        0.26        0.08      1.57 o 
  11   6   4        3.11        3.94      1.67 o 
  12   6   4        0.00       -0.62      1.94 o 
  13   6   4        0.85       -0.19      2.12 o 
   1   7   4        0.62       -2.48      1.78 o 
   2   7   4        0.38       -0.76      2.63 o 
   3   7   4        0.10       -3.53      3.38 o 
   4   7   4        0.32       -1.37      2.75 o 
   5   7   4        0.02        0.45      1.39 o 
   6   7   4        0.04       -0.10      1.45 o 
   7   7   4        1.04        2.17      2.00 o 
   8   7   4        0.10        0.16      1.54 o 
   1   0   5       11.92        9.69      1.83 o 
   2   0   5      315.56      319.89     12.53 o 
   3   0   5       33.19       36.63      2.67 o 
   4   0   5      139.60      132.97      4.66 o 
   5   0   5       81.66       76.51      7.06 o 
   6   0   5      196.89      225.76      6.16 o 
   7   0   5      530.30      503.90     13.60 o 
   8   0   5      238.44      244.99      9.01 o 
   9   0   5      356.04      362.83     10.67 o 
  10   0   5      134.98      137.44      7.21 o 
  11   0   5      202.92      227.89      6.64 o 
  12   0   5       34.73       28.49      3.87 o 
  13   0   5        2.46        1.03      3.56 o 
  14   0   5       10.87        9.66      2.71 o 
  15   0   5        0.11       -2.05      2.20 o 
  16   0   5       11.73        4.23      2.98 o 
  17   0   5       56.48       44.03      5.83 o 
  18   0   5       63.05       39.88      5.29 o 
  19   0   5        0.00       -2.96      3.09 o 
  20   0   5        1.61       -1.70      2.84 o 
  21   0   5        5.82        3.55      3.37 o 
   0   1   5      285.63      316.96     10.72 o 
   1   1   5        5.05        3.33      1.34 o 
   2   1   5        0.00        0.32      1.05 o 
   3   1   5      189.05      179.96      4.11 o 
   4   1   5      147.87      133.27      4.46 o 
   5   1   5       54.75       71.78      3.87 o 
   6   1   5      274.79      284.19      7.42 o 
   7   1   5       54.13       59.29      2.40 o 
   8   1   5        0.05       -0.38      1.33 o 
   9   1   5      135.64      131.93      4.68 o 
  10   1   5       86.55       94.99      3.05 o 
  11   1   5        7.69        4.15      1.59 o 
  12   1   5       96.37       79.67      3.14 o 
  13   1   5        2.68        2.18      1.47 o 
  14   1   5       21.78       19.50      2.04 o 
  15   1   5        5.22        1.85      1.86 o 
  16   1   5        8.97        6.41      2.16 o 
  17   1   5        0.73        1.46      1.97 o 
  18   1   5        5.64        6.01      2.74 o 
  19   1   5        0.77        1.41      2.14 o 
  20   1   5        0.34       -1.09      2.51 o 
  21   1   5        0.62       -1.11      2.48 o 
   1   2   5       44.19       57.52      3.29 o 
   2   2   5        8.81        6.41      1.36 o 
   3   2   5       16.77       18.83      2.00 o 
   4   2   5        5.08        3.14      1.33 o 
   5   2   5      134.71      144.86      7.17 o 
   6   2   5        8.75       12.62      1.48 o 
   7   2   5       90.89       93.28      3.09 o 
   8   2   5        3.83        6.26      1.84 o 
   9   2   5      135.75      139.48      4.12 o 
  10   2   5        2.53        1.23      1.60 o 
  11   2   5      230.53      235.61     11.40 o 
  12   2   5      121.37      123.45      5.52 o 
  13   2   5       11.72        9.09      2.57 o 
  14   2   5        1.85       -1.06      1.92 o 
  15   2   5        0.13       -0.01      1.87 o 
  16   2   5       16.92       14.55      2.48 o 
  17   2   5       16.73       15.81      2.82 o 
  18   2   5       19.76       13.63      3.38 o 
  19   2   5        1.92        0.44      2.93 o 
  20   2   5        2.25        0.66      3.17 o 
   0   3   5      215.82      263.87     24.03 o 
   1   3   5       15.04       15.05      2.32 o 
   2   3   5        5.39        8.58      1.80 o 
   3   3   5       64.77       67.80      7.62 o 
   4   3   5        1.38        1.71      1.32 o 
   5   3   5        7.43        2.01      1.51 o 
   6   3   5       16.02       14.82      2.34 o 
   7   3   5       30.77       32.18      2.70 o 
   8   3   5       60.85       52.61      3.46 o 
   9   3   5      134.43      148.18      6.88 o 
  10   3   5       88.82      109.01      4.54 o 
  11   3   5        4.68        5.85      2.20 o 
  12   3   5        0.89       -0.42      1.98 o 
  13   3   5        9.28        8.47      2.09 o 
  14   3   5       13.28       17.69      2.51 o 
  15   3   5        0.03        0.05      2.28 o 
  16   3   5        0.07        0.56      2.69 o 
  17   3   5        0.20       -2.13      3.00 o 
  18   3   5        1.01        0.80      2.79 o 
  19   3   5        0.07       -0.73      2.90 o 
   1   4   5       55.24       42.23      6.65 o 
   2   4   5        0.57        1.24      1.22 o 
   3   4   5        0.76       -0.66      1.74 o 
   4   4   5        0.49       -2.16      1.78 o 
   5   4   5        7.12        9.65      1.91 o 
   6   4   5        0.56        0.27      2.12 o 
   7   4   5       41.75       38.05      4.02 o 
   8   4   5       10.89       13.32      2.18 o 
   9   4   5       76.58       92.57      6.37 o 
  10   4   5       23.47       25.84      2.82 o 
  11   4   5       60.84       67.68      4.03 o 
  12   4   5       25.75       23.48      3.41 o 
  13   4   5       15.96       11.08      2.81 o 
  14   4   5        0.56        0.64      2.52 o 
  15   4   5        0.05        0.44      2.34 o 
  16   4   5        1.46       -2.55      2.91 o 
  17   4   5        7.04        6.04      2.85 o 
   0   5   5       10.27        7.26      2.92 o 
   1   5   5        0.41       -2.32      1.56 o 
   2   5   5       18.69       19.52      2.58 o 
   3   5   5        1.59        0.81      1.83 o 
   4   5   5        0.12       -3.17      2.11 o 
   5   5   5        2.36        1.24      1.74 o 
   6   5   5       11.10        9.47      2.27 o 
   7   5   5       24.01       34.51      3.20 o 
   8   5   5        1.89        3.87      2.14 o 
   9   5   5       26.89       33.52      3.74 o 
  10   5   5        0.96        1.59      2.38 o 
  11   5   5        2.59        2.19      2.24 o 
  12   5   5        0.09        1.47      2.31 o 
  13   5   5        0.12       -0.16      2.24 o 
  14   5   5        0.01        0.60      2.47 o 
  15   5   5        0.08       -2.04      3.14 o 
   1   6   5        9.87        0.58      1.94 o 
   2   6   5        0.05        0.07      2.44 o 
   3   6   5        0.05        2.26      1.73 o 
   4   6   5        0.26        2.14      1.89 o 
   5   6   5        2.02        4.00      2.11 o 
   6   6   5        9.93       14.67      2.61 o 
   7   6   5        4.06        7.84      2.77 o 
   8   6   5        2.36       10.08      3.02 o 
   9   6   5        8.07       13.45      3.17 o 
  10   6   5       18.33       23.72      3.69 o 
  11   6   5       14.58       21.78      3.60 o 
   0   7   5        1.07        2.53      2.66 o 
   1   7   5        0.14       -0.71      1.39 o 
   2   7   5        1.41       -1.13      1.18 o 
   3   7   5        0.00        0.98      2.60 o 
   0   0   6      170.90      164.05     20.63 o 
   1   0   6       15.82       14.01      2.46 o 
   2   0   6        6.77        6.26      2.11 o 
   3   0   6        1.21       -1.07      1.56 o 
   4   0   6        1.50        2.68      1.87 o 
   5   0   6       22.66       19.48      2.60 o 
   6   0   6      328.72      373.81      8.51 o 
   7   0   6      415.77      461.06     10.91 o 
   8   0   6        1.61       12.18      3.26 o 
   9   0   6     1823.30     1983.87     23.50 o 
  10   0   6      135.93      172.82      8.79 o 
  11   0   6       79.77       93.71      4.94 o 
  12   0   6       93.23      103.97      5.23 o 
  13   0   6        2.86        3.27      3.52 o 
  14   0   6        9.52        8.85      3.52 o 
  15   0   6        7.99        3.00      3.80 o 
  16   0   6        0.72        3.31      7.16 o 
  17   0   6        1.79        0.96      3.21 o 
  18   0   6        0.00        1.16      3.12 o 
  19   0   6        0.02        2.95      4.21 o 
   1   1   6        1.67        0.25      1.14 o 
   2   1   6        0.48       -0.53      1.34 o 
   3   1   6       21.52       20.22      1.69 o 
   4   1   6        8.28        4.42      1.42 o 
   5   1   6       40.89       34.47      2.20 o 
   6   1   6       34.87       40.76      2.30 o 
   7   1   6        7.30       11.16      1.88 o 
   8   1   6       61.92       65.50      2.94 o 
   9   1   6      252.36      256.85      7.26 o 
  10   1   6        3.43       14.87      2.58 o 
  11   1   6      125.58      119.18      4.27 o 
  12   1   6        1.15        1.30      2.15 o 
  13   1   6       17.43       19.17      2.51 o 
  14   1   6        5.64        5.96      2.33 o 
  15   1   6       29.60       26.59      3.30 o 
  16   1   6        4.59        3.37      2.40 o 
  17   1   6        1.40        0.72      2.72 o 
  18   1   6        0.00        0.21      2.80 o 
  19   1   6        0.14       -0.59      3.13 o 
   0   2   6       39.72       36.43      4.43 o 
   1   2   6       12.98        9.71      1.86 o 
   2   2   6        0.25       -0.55      1.46 o 
   3   2   6        5.64        4.07      1.57 o 
   4   2   6       17.50       17.41      1.99 o 
   5   2   6       10.30       13.09      2.05 o 
   6   2   6      109.44       98.18      5.60 o 
   7   2   6      428.39      464.69     30.24 o 
   8   2   6       53.06       57.70      4.62 o 
   9   2   6      933.02     1053.39     60.97 o 
  10   2   6      189.93      237.03     16.78 o 
  11   2   6       87.23       92.39      6.35 o 
  12   2   6        3.62        1.21      2.06 o 
  13   2   6        3.06        1.54      2.43 o 
  14   2   6        0.04       -1.31      2.03 o 
  15   2   6        1.13       -2.84      1.89 o 
  16   2   6        6.44        7.83      2.62 o 
  17   2   6        0.11        0.34      2.41 o 
  18   2   6        0.11        2.57      3.13 o 
   1   3   6        1.14        0.09      1.35 o 
   2   3   6        7.34        4.52      1.46 o 
   3   3   6       11.73       10.27      2.03 o 
   4   3   6        4.87        0.04      1.31 o 
   5   3   6        0.00       -2.25      1.50 o 
   6   3   6        2.51        1.11      2.03 o 
   7   3   6       10.99       13.41      2.39 o 
   8   3   6        0.19        9.41      2.88 o 
   9   3   6      150.05      182.78     11.84 o 
  10   3   6        2.82        8.43      2.47 o 
  11   3   6       14.53       18.70      3.45 o 
  12   3   6        3.46        1.55      2.09 o 
  13   3   6        7.50       11.50      2.71 o 
  14   3   6        2.44       -1.01      2.12 o 
  15   3   6        0.97       -0.93      2.70 o 
  16   3   6        2.40        0.97      2.86 o 
  17   3   6        0.94        1.72      2.93 o 
   0   4   6        3.50        3.53      2.90 o 
   1   4   6        1.14       -1.84      1.29 o 
   2   4   6        1.54       -0.48      1.56 o 
   3   4   6        3.36        2.12      1.79 o 
   4   4   6       11.35        7.67      2.07 o 
   5   4   6        9.93        6.41      2.23 o 
   6   4   6       30.77       30.10      4.37 o 
   7   4   6      174.58      212.90     16.19 o 
   8   4   6       10.74       22.34      3.15 o 
   9   4   6      205.14      277.29     12.49 o 
  10   4   6       36.88       35.94      3.10 o 
  11   4   6       37.58       41.54      3.83 o 
  12   4   6        1.74        3.94      2.19 o 
  13   4   6        0.34        1.72      3.25 o 
  14   4   6        0.10       -3.11      3.17 o 
  15   4   6        0.00       -3.58      3.24 o 
   1   5   6        0.21       -2.20      1.46 o 
   2   5   6        0.75       -0.25      1.74 o 
   3   5   6        1.49       -0.78      1.86 o 
   4   5   6        1.29       -1.23      1.87 o 
   5   5   6        0.31       -0.13      1.98 o 
   6   5   6        3.86        8.65      2.51 o 
   7   5   6        0.00        3.93      2.26 o 
   8   5   6        8.36       13.08      2.92 o 
   9   5   6       12.68       15.72      3.14 o 
  10   5   6        1.40        5.91      3.06 o 
  11   5   6       10.45       16.55      3.64 o 
  12   5   6        0.00       -0.29      2.82 o 
   0   6   6        1.85        0.41      0.97 o 
   1   6   6        0.01       -0.33      0.85 o 
   2   6   6        1.16        1.22      2.22 o 
   3   6   6        0.02       -0.19      2.27 o 
   4   6   6        0.71        1.61      1.74 o 
   5   6   6        7.06        3.84      1.89 o 
   6   6   6        8.01        9.56      2.43 o 
   7   6   6       27.04       32.95      4.43 o 
   1   0   7        0.20       -2.32      1.55 o 
   2   0   7        5.61        6.66      2.39 o 
   3   0   7       87.01       81.12      4.46 o 
   4   0   7       41.97       29.82      3.31 o 
   5   0   7        0.36       -2.38      3.71 o 
   6   0   7        5.02        0.73      2.54 o 
   7   0   7       30.29       34.55      3.50 o 
   8   0   7      207.95      255.34      8.06 o 
   9   0   7        0.03        5.67      3.01 o 
  10   0   7        8.21        2.24      2.55 o 
  11   0   7       23.45       14.36      3.20 o 
  12   0   7        0.55        1.73      3.52 o 
  13   0   7        8.05        9.18      3.87 o 
  14   0   7        1.29        1.84      3.02 o 
  15   0   7        7.33        2.32      3.27 o 
  16   0   7        0.34       -2.05      3.81 o 
  17   0   7        0.03        0.89      3.36 o 
   0   1   7        1.42       -2.90      1.94 o 
   1   1   7       22.98       20.35      2.84 o 
   2   1   7       55.57       56.09      3.69 o 
   3   1   7       17.97       13.70      3.07 o 
   4   1   7        8.96        9.76      1.97 o 
   5   1   7        1.79       -1.62      2.63 o 
   6   1   7        5.31        3.68      1.79 o 
   7   1   7       36.74       44.36      4.55 o 
   8   1   7       11.60       16.25      2.27 o 
   9   1   7      124.33      128.55      5.36 o 
  10   1   7        1.28        3.16      2.16 o 
  11   1   7        5.66        7.63      3.02 o 
  12   1   7       56.09       55.20      4.06 o 
  13   1   7        0.69        2.95      2.61 o 
  14   1   7       18.42       16.06      3.55 o 
  15   1   7        8.16        7.33      2.80 o 
  16   1   7        0.01       -0.08      2.92 o 
  17   1   7        4.19        6.42      3.81 o 
   1   2   7        0.93       -1.19      1.23 o 
   2   2   7        8.28        6.39      1.87 o 
   3   2   7        2.79       -0.17      1.63 o 
   4   2   7       44.59       40.69      2.69 o 
   5   2   7       29.94       35.60      2.72 o 
   6   2   7        0.04        0.43      1.84 o 
   7   2   7        6.62        7.68      2.34 o 
   8   2   7      113.60      119.90      5.25 o 
   9   2   7       27.92       38.56      3.72 o 
  10   2   7       22.16       16.40      2.91 o 
  11   2   7        0.40        3.83      2.08 o 
  12   2   7        1.62        5.68      2.43 o 
  13   2   7        0.31        0.49      2.15 o 
  14   2   7        0.52        2.43      2.41 o 
  15   2   7        0.38       -0.97      2.33 o 
  16   2   7        0.11        1.46      3.22 o 
   0   3   7        6.23        4.05      4.28 o 
   1   3   7        3.04        1.61      1.20 o 
   2   3   7        0.03       -1.12      1.39 o 
   3   3   7       19.49       19.58      2.79 o 
   4   3   7        2.37        1.64      1.53 o 
   5   3   7        0.56       -0.49      1.86 o 
   6   3   7        3.40        5.76      3.58 o 
   7   3   7       50.30       57.06      4.54 o 
   8   3   7        3.19        2.89      2.11 o 
   9   3   7       10.84       13.81      2.61 o 
  10   3   7        7.32        2.51      2.11 o 
  11   3   7        1.99       -0.10      1.99 o 
  12   3   7        8.23       13.10      2.71 o 
  13   3   7        1.87        3.86      2.38 o 
  14   3   7        1.34        1.35      2.06 o 
   1   4   7        0.29       -0.92      1.79 o 
   2   4   7       14.41       15.12      3.09 o 
   3   4   7        1.15        3.43      1.97 o 
   4   4   7        2.70        2.62      1.92 o 
   5   4   7        7.17        5.94      2.09 o 
   6   4   7        0.43        0.44      1.89 o 
   7   4   7        0.13        4.67      3.11 o 
   8   4   7       74.61       70.98      8.01 o 
   9   4   7        4.26        7.60      2.59 o 
  10   4   7       11.44        6.47      2.28 o 
  11   4   7        0.10       -0.96      2.44 o 
  12   4   7        0.13        0.09      2.56 o 
   0   5   7        6.22        5.02      9.09 o 
   1   5   7        0.93        0.17      0.32 o 
   2   5   7        0.00        0.51      1.19 o 
   3   5   7        1.39       -0.85      1.67 o 
   4   5   7        1.10        2.32      1.93 o 
   5   5   7        1.55        1.59      2.13 o 
   6   5   7        0.69       -0.55      2.21 o 
   7   5   7        4.45        3.62      2.25 o 
   8   5   7        0.17        3.70      4.14 o 
   0   0   8      188.05      208.54     13.86 o 
   1   0   8      101.38      117.58      7.73 o 
   2   0   8       11.24        6.10      3.09 o 
   3   0   8       17.55       19.76      6.36 o 
   4   0   8        7.48        9.39      3.57 o 
   5   0   8        0.40       -4.25      3.62 o 
   6   0   8        1.19       -2.93      3.21 o 
   7   0   8       17.43       17.39      4.81 o 
   8   0   8        8.71        4.92      3.93 o 
   9   0   8       17.60       24.67      4.21 o 
  10   0   8       18.16       18.61      4.42 o 
  11   0   8       25.36       29.30      7.24 o 
  12   0   8       16.56        7.57      7.08 o 
  13   0   8       16.26       26.72      8.53 o 
  14   0   8        0.47        3.38      5.47 o 
   1   1   8        6.08        5.55      1.57 o 
   2   1   8        0.64       -0.06      1.82 o 
   3   1   8        2.61       -0.89      1.98 o 
   4   1   8        2.15       -0.64      1.83 o 
   5   1   8        1.62       -1.37      2.10 o 
   6   1   8       11.71        9.31      2.12 o 
   7   1   8        2.39        2.08      2.07 o 
   8   1   8        2.50        2.97      2.49 o 
   9   1   8        0.54       -1.26      2.04 o 
  10   1   8        0.99       -0.09      2.21 o 
  11   1   8        3.44        4.52      2.73 o 
  12   1   8       10.59       12.78      2.89 o 
  13   1   8       19.07       27.17      4.23 o 
  14   1   8        1.14        4.08      3.14 o 
   0   2   8       98.56       78.39     26.36 o 
   1   2   8       27.88       23.82      5.02 o 
   2   2   8       25.09       26.40      4.27 o 
   3   2   8       24.17       23.85      3.47 o 
   4   2   8        4.92        1.13      2.06 o 
   5   2   8        9.03       13.70      2.30 o 
   6   2   8        0.41        0.83      2.23 o 
   7   2   8        1.28        2.15      2.06 o 
   8   2   8        0.84        1.54      2.22 o 
   9   2   8       28.24       35.81      4.30 o 
  10   2   8        5.52        6.38      2.46 o 
  11   2   8        2.98        6.91      2.67 o 
  12   2   8        2.77        0.33      2.49 o 
  13   2   8        2.59        3.01      2.51 o 
   1   3   8        0.41        0.61      0.92 o 
   2   3   8        1.90        0.46      1.78 o 
   3   3   8        2.23        1.56      1.76 o 
   4   3   8        1.81       -1.50      1.65 o 
   5   3   8        5.84        5.66      1.95 o 
   6   3   8       16.65       18.01      3.81 o 
   7   3   8        3.23        4.23      2.78 o 
   8   3   8       13.24       14.20      2.67 o 
   9   3   8        3.28        2.32      2.20 o 
  10   3   8        2.56        4.12      2.77 o 
  11   3   8        0.84        0.22      2.72 o 
   0   4   8       37.86       15.44     18.92 o 
   1   4   8        2.71        0.63      0.81 o 
   2   4   8        7.10        2.63      1.33 o 
   3   4   8        7.32        2.96      1.45 o 
   4   4   8        4.94        2.80      1.97 o 
   5   4   8        1.36        4.51      2.24 o 
   6   4   8        0.53        0.30      2.31 o 
   7   4   8        0.61        2.35      2.10 o 
   1   0   9       21.88       21.42      4.94 o 
   2   0   9        1.58        1.35      4.08 o 
   3   0   9        1.37        4.43      3.81 o 
   4   0   9        0.23       -1.78      3.55 o 
   5   0   9        0.15       -1.45      3.04 o 
   6   0   9        0.15       -2.75      3.42 o 
   7   0   9        3.97        6.65      4.89 o 
   8   0   9        1.18       -0.79      4.61 o 
   9   0   9        0.33        6.96      4.51 o 
   0   1   9        6.94        9.39      3.11 o 
   1   1   9        8.43        7.28      2.06 o 
   2   1   9        4.09        1.18      2.20 o 
   3   1   9        4.03        2.96      2.19 o 
   4   1   9        0.79       -1.78      2.19 o 
   5   1   9        0.08       -0.76      2.18 o 
   6   1   9        0.77        2.42      2.15 o 
   7   1   9       18.99       26.83      4.53 o 
   8   1   9        0.15        3.36      3.55 o 
   9   1   9       10.88       22.58      4.00 o 
   1   2   9       15.07        6.71      1.70 o 
   2   2   9        2.41        2.38      1.36 o 
   3   2   9        0.84        1.82      2.29 o 
   4   2   9        6.99        4.68      2.52 o 
   5   2   9        0.30       -0.41      2.68 o 
   6   2   9        5.84        3.82      2.69 o 
   7   2   9        1.63        5.63      2.61 o 
   0   3   9        2.97        1.87      2.03 o 
   1   3   9        0.01       -1.07      1.04 o 
   2   3   9        0.46       -0.87      0.99 o 
   3   3   9        0.61       -0.27      2.02 o 
                                                 
